# Supplementary material for: Integration of multiple lineage measurements from the same cell reconstructs parallel tumor evolution
Source: Cell Genom. 2022 Feb 9;2(2):100096. doi: 10.1016/j.xgen.2022.100096 (PMC9903660; doi:10.1016/j.xgen.2022.100096)
Supplement: Table S1. Primers used for viral barcode PCR, related to STAR Methods [file mmc2.xlsx]

## Sheet: Sheet1
Name	Sequence
BC1	GCCTTGGCACCCGAGAATTCCANNNNNNNNCGTCTAATCCTTTGGTGCTCTTCATCTT
BC2	GCCTTGGCACCCGAGAATTCCANNNNNNNNAGACTCGTCCTTTGGTGCTCTTCATCTT
BC3	GCCTTGGCACCCGAGAATTCCANNNNNNNNGCACGTCAATCCTTTGGTGCTCTTCATCTT
BC4	GCCTTGGCACCCGAGAATTCCANNNNNNNNTCAACGACCGCCTTTGGTGCTCTTCATCTT
BC5	GCCTTGGCACCCGAGAATTCCANNNNNNNNATTTAGCGTACCTTTGGTGCTCTTCATCTT
BC6	GCCTTGGCACCCGAGAATTCCANNNNNNNNATACAGACATCGCCTTTGGTGCTCTTCATCTT
BC7	GCCTTGGCACCCGAGAATTCCANNNNNNNNTGCGTAGGTCGACCTTTGGTGCTCTTCATCTT
BC8	GCCTTGGCACCCGAGAATTCCANNNNNNNNTGGAGCTCCGATCCTTTGGTGCTCTTCATCTT
BC9	GCCTTGGCACCCGAGAATTCCANNNNNNNNTGAATACCCCTTTGGTGCTCTTCATCTT
BC10	GCCTTGGCACCCGAGAATTCCANNNNNNNNTCTCACACCCTTTGGTGCTCTTCATCTT
BC11	GCCTTGGCACCCGAGAATTCCANNNNNNNNTACTGGTAATCCTTTGGTGCTCTTCATCTT
BC12	GCCTTGGCACCCGAGAATTCCANNNNNNNNACGATAGGCGCCTTTGGTGCTCTTCATCTT
BC13	GCCTTGGCACCCGAGAATTCCANNNNNNNNGATGTCGATACCTTTGGTGCTCTTCATCTT
BC14	GCCTTGGCACCCGAGAATTCCANNNNNNNNTTACGGGTATCGCCTTTGGTGCTCTTCATCTT
BC15	GCCTTGGCACCCGAGAATTCCANNNNNNNNCACAGCATTCGACCTTTGGTGCTCTTCATCTT
BC16	GCCTTGGCACCCGAGAATTCCANNNNNNNNCTTTGACACGATCCTTTGGTGCTCTTCATCTT
BC17	GCCTTGGCACCCGAGAATTCCANNNNNNNNCCTTCAAGCCTTTGGTGCTCTTCATCTT
BC18	GCCTTGGCACCCGAGAATTCCANNNNNNNNGAGTCCTGCCTTTGGTGCTCTTCATCTT
BC19	GCCTTGGCACCCGAGAATTCCANNNNNNNNCACACTGAATCCTTTGGTGCTCTTCATCTT
BC20	GCCTTGGCACCCGAGAATTCCANNNNNNNNGTTACAGGCGCCTTTGGTGCTCTTCATCTT
BC21	GCCTTGGCACCCGAGAATTCCANNNNNNNNGGACCTTTTACCTTTGGTGCTCTTCATCTT
BC22	GCCTTGGCACCCGAGAATTCCANNNNNNNNTTCCGTTCATCGCCTTTGGTGCTCTTCATCTT
BC23	GCCTTGGCACCCGAGAATTCCANNNNNNNNACTGTTTGTCGACCTTTGGTGCTCTTCATCTT
BC24	GCCTTGGCACCCGAGAATTCCANNNNNNNNAAGTGGCTCGATCCTTTGGTGCTCTTCATCTT
BC25	GCCTTGGCACCCGAGAATTCCANNNNNNNNCTGTACAACCTTTGGTGCTCTTCATCTT
BC26	GCCTTGGCACCCGAGAATTCCANNNNNNNNCGCAAAGTCCTTTGGTGCTCTTCATCTT
BC27	GCCTTGGCACCCGAGAATTCCANNNNNNNNGTGCATGAATCCTTTGGTGCTCTTCATCTT
BC28	GCCTTGGCACCCGAGAATTCCANNNNNNNNGTCATTAGCGCCTTTGGTGCTCTTCATCTT
BC29	GCCTTGGCACCCGAGAATTCCANNNNNNNNAGCTCCTTTACCTTTGGTGCTCTTCATCTT
BC30	GCCTTGGCACCCGAGAATTCCANNNNNNNNTCACCCGAATCGCCTTTGGTGCTCTTCATCTT
BC31	GCCTTGGCACCCGAGAATTCCANNNNNNNNGTTGCCACTCGACCTTTGGTGCTCTTCATCTT
BC32	GCCTTGGCACCCGAGAATTCCANNNNNNNNTGTACCAACGATCCTTTGGTGCTCTTCATCTT
BC33	GCCTTGGCACCCGAGAATTCCANNNNNNNNAACGAGGTCCTTTGGTGCTCTTCATCTT
BC34	GCCTTGGCACCCGAGAATTCCANNNNNNNNAGCCACCACCTTTGGTGCTCTTCATCTT
BC35	GCCTTGGCACCCGAGAATTCCANNNNNNNNGGTAATCAATCCTTTGGTGCTCTTCATCTT
BC36	GCCTTGGCACCCGAGAATTCCANNNNNNNNCCAGTCCACGCCTTTGGTGCTCTTCATCTT
BC37	GCCTTGGCACCCGAGAATTCCANNNNNNNNACCTCAGCTACCTTTGGTGCTCTTCATCTT
BC38	GCCTTGGCACCCGAGAATTCCANNNNNNNNGGTGGACTATCGCCTTTGGTGCTCTTCATCTT
BC39	GCCTTGGCACCCGAGAATTCCANNNNNNNNGACAAACCTCGACCTTTGGTGCTCTTCATCTT
BC40	GCCTTGGCACCCGAGAATTCCANNNNNNNNTAACTCCGCGATCCTTTGGTGCTCTTCATCTT
BC41	GCCTTGGCACCCGAGAATTCCANNNNNNNNACACCGTGCCTTTGGTGCTCTTCATCTT
BC42	GCCTTGGCACCCGAGAATTCCANNNNNNNNGTAGAACGCCTTTGGTGCTCTTCATCTT
BC43	GCCTTGGCACCCGAGAATTCCANNNNNNNNGGATTGACATCCTTTGGTGCTCTTCATCTT
BC44	GCCTTGGCACCCGAGAATTCCANNNNNNNNACGTATCCCGCCTTTGGTGCTCTTCATCTT
BC45	GCCTTGGCACCCGAGAATTCCANNNNNNNNTTCGGAAATACCTTTGGTGCTCTTCATCTT
BC46	GCCTTGGCACCCGAGAATTCCANNNNNNNNAGTTGTGTATCGCCTTTGGTGCTCTTCATCTT
BC47	GCCTTGGCACCCGAGAATTCCANNNNNNNNAAGCACATTCGACCTTTGGTGCTCTTCATCTT
BC48	GCCTTGGCACCCGAGAATTCCANNNNNNNNCTGTCATTCGATCCTTTGGTGCTCTTCATCTT
BC49	GCCTTGGCACCCGAGAATTCCANNNNNNNNGTCCTATACCTTTGGTGCTCTTCATCTT
BC50	GCCTTGGCACCCGAGAATTCCANNNNNNNNCTACGCTGCCTTTGGTGCTCTTCATCTT
BC51	GCCTTGGCACCCGAGAATTCCANNNNNNNNGGGATTGTATCCTTTGGTGCTCTTCATCTT
BC52	GCCTTGGCACCCGAGAATTCCANNNNNNNNTGATGTAGCGCCTTTGGTGCTCTTCATCTT
BC53	GCCTTGGCACCCGAGAATTCCANNNNNNNNTTCGCTGTTACCTTTGGTGCTCTTCATCTT
BC54	GCCTTGGCACCCGAGAATTCCANNNNNNNNGAAGACTTATCGCCTTTGGTGCTCTTCATCTT
BC55	GCCTTGGCACCCGAGAATTCCANNNNNNNNTCTGGGCATCGACCTTTGGTGCTCTTCATCTT
BC56	GCCTTGGCACCCGAGAATTCCANNNNNNNNCAACTAGACGATCCTTTGGTGCTCTTCATCTT
BC57	GCCTTGGCACCCGAGAATTCCANNNNNNNNCCATGGGACCTTTGGTGCTCTTCATCTT
BC58	GCCTTGGCACCCGAGAATTCCANNNNNNNNATGCGACGCCTTTGGTGCTCTTCATCTT
BC59	GCCTTGGCACCCGAGAATTCCANNNNNNNNGAGGGTAGATCCTTTGGTGCTCTTCATCTT
BC60	GCCTTGGCACCCGAGAATTCCANNNNNNNNCGGGTGAACGCCTTTGGTGCTCTTCATCTT
BC61	GCCTTGGCACCCGAGAATTCCANNNNNNNNGCCATCTTTACCTTTGGTGCTCTTCATCTT
BC62	GCCTTGGCACCCGAGAATTCCANNNNNNNNGCATAATCATCGCCTTTGGTGCTCTTCATCTT
BC63	GCCTTGGCACCCGAGAATTCCANNNNNNNNTCTATGGTTCGACCTTTGGTGCTCTTCATCTT
BC64	GCCTTGGCACCCGAGAATTCCANNNNNNNNAGGACTTACGATCCTTTGGTGCTCTTCATCTT
BC65	GCCTTGGCACCCGAGAATTCCANNNNNNNNCGTGATTCCCTTTGGTGCTCTTCATCTT
BC66	GCCTTGGCACCCGAGAATTCCANNNNNNNNACTAGCGACCTTTGGTGCTCTTCATCTT
BC67	GCCTTGGCACCCGAGAATTCCANNNNNNNNGTAACTCCATCCTTTGGTGCTCTTCATCTT
BC68	GCCTTGGCACCCGAGAATTCCANNNNNNNNCGGAAGTGCGCCTTTGGTGCTCTTCATCTT
BC69	GCCTTGGCACCCGAGAATTCCANNNNNNNNCCGAGTACTACCTTTGGTGCTCTTCATCTT
BC70	GCCTTGGCACCCGAGAATTCCANNNNNNNNGACGCAATATCGCCTTTGGTGCTCTTCATCTT
BC71	GCCTTGGCACCCGAGAATTCCANNNNNNNNACCTGGAGTCGACCTTTGGTGCTCTTCATCTT
BC72	GCCTTGGCACCCGAGAATTCCANNNNNNNNCATGGGTTCGATCCTTTGGTGCTCTTCATCTT
BC73	GCCTTGGCACCCGAGAATTCCANNNNNNNNATTCCTAGCCTTTGGTGCTCTTCATCTT
BC74	GCCTTGGCACCCGAGAATTCCANNNNNNNNAATCATGCCCTTTGGTGCTCTTCATCTT
BC75	GCCTTGGCACCCGAGAATTCCANNNNNNNNGCTTCCCTATCCTTTGGTGCTCTTCATCTT
BC76	GCCTTGGCACCCGAGAATTCCANNNNNNNNAGGTAAAGCGCCTTTGGTGCTCTTCATCTT
BC77	GCCTTGGCACCCGAGAATTCCANNNNNNNNCCACAACTTACCTTTGGTGCTCTTCATCTT
BC78	GCCTTGGCACCCGAGAATTCCANNNNNNNNACAGGCATATCGCCTTTGGTGCTCTTCATCTT
BC79	GCCTTGGCACCCGAGAATTCCANNNNNNNNTTTGTGTCTCGACCTTTGGTGCTCTTCATCTT
BC80	GCCTTGGCACCCGAGAATTCCANNNNNNNNTGAGCATACGATCCTTTGGTGCTCTTCATCTT
BC81	GCCTTGGCACCCGAGAATTCCANNNNNNNNTTAGACGCCCTTTGGTGCTCTTCATCTT
BC82	GCCTTGGCACCCGAGAATTCCANNNNNNNNCGCTTGCTCCTTTGGTGCTCTTCATCTT
BC83	GCCTTGGCACCCGAGAATTCCANNNNNNNNAGTCTGCCATCCTTTGGTGCTCTTCATCTT
BC84	GCCTTGGCACCCGAGAATTCCANNNNNNNNCATAGTCGCGCCTTTGGTGCTCTTCATCTT
BC85	GCCTTGGCACCCGAGAATTCCANNNNNNNNTCTTGCTGTACCTTTGGTGCTCTTCATCTT
BC86	GCCTTGGCACCCGAGAATTCCANNNNNNNNGGGACAACATCGCCTTTGGTGCTCTTCATCTT
BC87	GCCTTGGCACCCGAGAATTCCANNNNNNNNATATTCCCTCGACCTTTGGTGCTCTTCATCTT
BC88	GCCTTGGCACCCGAGAATTCCANNNNNNNNTGTTAAGCCGATCCTTTGGTGCTCTTCATCTT
BC89	GCCTTGGCACCCGAGAATTCCANNNNNNNNTACGCCTCCCTTTGGTGCTCTTCATCTT
BC90	GCCTTGGCACCCGAGAATTCCANNNNNNNNCACTTATCCCTTTGGTGCTCTTCATCTT
BC91	GCCTTGGCACCCGAGAATTCCANNNNNNNNACCGCTAAATCCTTTGGTGCTCTTCATCTT
BC92	GCCTTGGCACCCGAGAATTCCANNNNNNNNTAAGGTCCCGCCTTTGGTGCTCTTCATCTT
BC93	GCCTTGGCACCCGAGAATTCCANNNNNNNNGAAAGGTGTACCTTTGGTGCTCTTCATCTT
BC94	GCCTTGGCACCCGAGAATTCCANNNNNNNNACGTTGTAATCGCCTTTGGTGCTCTTCATCTT
BC95	GCCTTGGCACCCGAGAATTCCANNNNNNNNGCAGAGAATCGACCTTTGGTGCTCTTCATCTT
BC96	GCCTTGGCACCCGAGAATTCCANNNNNNNNGCATTTGGCGATCCTTTGGTGCTCTTCATCTT
R1	GTTCAGAGTTCTACAGTCCGACGATCNNNNNNNNCATAGCTGTTTCCTGTGTGA
R2	GTTCAGAGTTCTACAGTCCGACGATCNNNNNNNNNCATAGCTGTTTCCTGTGTGA
R3	GTTCAGAGTTCTACAGTCCGACGATCNNNNNNNNNNCATAGCTGTTTCCTGTGTGA
R4	GTTCAGAGTTCTACAGTCCGACGATCNNNNNNNNNNNCATAGCTGTTTCCTGTGTGA
R5	GTTCAGAGTTCTACAGTCCGACGATCNNNNNNNNNNNNCATAGCTGTTTCCTGTGTGA
